# Supplementary material for: Oral delivery of nanomedicine for genetic kidney disease
Source: PNAS Nexus. 2024 May 10;3(5):pgae187. doi: 10.1093/pnasnexus/pgae187 (PMC11131023; doi:10.1093/pnasnexus/pgae187)
Supplement: pgae187_Supplementary_Data [file pgae187_supplementary_data.zip]

Archive with 3 entries (3 files):
- PNASNEXUS-PNASNEXUS-2023-01030-TRR-s01.mp4
- PNASNEXUS-PNASNEXUS-2023-01030-TRR-s02.mp4
- PNASNEXUS-PNASNEXUS-2023-01030-TRR-s03.docx
